# Supplementary material for: A Phytoprostane from Gracilaria longissima Increases Platelet Activation, Platelet Adhesion to Leukocytes and Endothelial Cell Migration by Potential Binding to EP3 Prostaglandin Receptor
Source: Int J Mol Sci. 2023 Feb 1;24(3):2730. doi: 10.3390/ijms24032730 (PMC9916792; doi:10.3390/ijms24032730)
Supplement: Supplementary file 1 [file ijms-24-02730-s001.zip]

Archive with 1 entries (1 files):
- ijms-2168534-supplementary.pdf
